# Supplementary material for: Harnessing virus flexibility to selectively capture and profile rare circulating target cells for precise cancer subtyping
Source: Nat Commun. 2024 Jul 12;15:5849. doi: 10.1038/s41467-024-50064-y (PMC11239949; doi:10.1038/s41467-024-50064-y)
Supplement: Supplementary file 4 — Supplementary Data 1 [file 41467_2024_50064_MOESM4_ESM.xlsx]

## Sheet: Sheet1
Supplementary Data 1. Information of clinical specimen.
Sample ID			Clinical diagnosis		This work
	Gender	Age	Breast cancer	Cancer subtype	Number of CTCs/mL	Molecular profiling
			Stage
1	Female	52	cT2N1M0 IIIA	Luminal	16	Luminal
2	Female	68	pTisN0M0 0	Luminal	5	Luminal
3	Female	35	T2N0M0 IIA	TNBC	21	HER2
4	Female	31	Benign	-	2	-
5	Female	55	ypT0N0M0 0	HER2	4	HER2
6	Female	55	T2N0M0 IIA	Luminal	14	Luminal
7	Female	62	pTisN0M0 0	HER2+	12	HER2
8	Female	30	Benign	-	1	-
9	Female	44	pTisN0M0 0	HER2	15	HER2
10	Female	60	TisN0M0 0	Luminal	7	Luminal
11	Female	64	T2N0M0 IIA	Luminal	22	Luminal
12	Female	74	cT2N1M0 IIB	HER2	24	HER2
13	Female	33	cT2N1M0 IIB	HER2	31	HER2
14	Female	49	cT2N1M0 IIB	TNBC	35	TNBC
15	Female	42	cT2N3M0 IIIC	Luminal	41	Luminal
16	Female	60	T4N2M1 IV	Luminal	47	Luminal
17	Female	50	Benign	-	5	-
18	Female	32	Benign	-	3	-
19	Female	65	cT3N1M0 IIIA	Luminal	29	Luminal
20	Female	38	pT1N0M0 I	Luminal	6	Luminal
21	Female	58	TisN0M0 I	Luminal	4	Luminal
22	Female	63	cT2N1M0 IIB	TNBC	24	TNBC
23	Female	54	Benign	-	3	-
24	Female	41	TisN0M0 0	Luminal	5	Luminal
25	Female	68	T1N0M0 IA	Luminal	7	Luminal
26	Female	20	Benign	-	1	-
27	Female	49	Benign	-	2	-
28	Female	40	cT1N0M0 IA	TNBC	6	TNBC
29	Female	58	T2N1M0 IIB	Luminal	20	Luminal
30	Female	42	Benign	-	1	-
31	Female	33	Benign	-	1	-
32	Female	53	Benign	-	2	-
33	Female	62	TisN0M0 0	Luminal	8	Luminal
34	Female	62	Benign	-	4	-
35	Female	43	Benign	-	2	-
36	Female	46	Benign	-	0	-
37	Female	72	pT1N0M0 I	Luminal	3	Luminal
38	Female	56	Benign	-	1	-
39	Female	50	pT1N0M0 I	Luminal	4	Luminal
40	Female	65	T2N0M1 IV	Luminal	55	Luminal
41	Female	56	pT2N0M0 IIA	Luminal	19	Luminal
42	Female	60	pT2N0M0 IIA	Luminal	16	Luminal
43	Female	48	Benign	-	1	-
44	Female	61	Benign	-	4	-
45	Female	80	Benign	-	0	-
46	Female	50	T1N1M0 IIA	Luminal	11	Luminal
47	Female	63	T1N0M0 IA	Luminal	6	Luminal
48	Female	41	pT1N0M0 IA	Luminal	8	Luminal
49	Female	60	T2N0M0 IIA	Luminal	14	Luminal
50	Female	45	Benign	-	3	-
51	Female	59	pT2N0M0 IIA	Luminal	13	Luminal
52	Female	50	pT1N1M0 IIA	Luminal	12	Luminal
53	Female	60	pTisN0M0 0	Luminal	6	Luminal
54	Female	48	Benign	-	0	-
55	Female	24	Benign	-	0	-
56	Female	65	Benign	-	5	-
57	Female	65	T1N0M0 IA	Luminal	6	Luminal
58	Female	52	Benign	-	0	-
59	Female	54	T1N0M0 IA	Luminal	5	Luminal
60	Female	35	Benign		1
61	Female	57	cT2N1M0 IIB	Luminal	21	Luminal
62	Female	82	T2N0M0 IIA	Luminal	13	Luminal
63	Female	58	Benign	-	1	-
64	Female	51	Benign	-	0	-
65	Female	56	T2N1M0 IIB	Luminal	28	Luminal
66	Female	52	Benign	-	0	-
67	Female	21	Benign	-	3	-
68	Female	41	pT2N3M0 IIIC	Luminal	43	Luminal
69	Female	70	pT2N2M0 IIIA	Luminal	35	Luminal
70	Female	62	pT1N0M0 IA	Luminal	7	Luminal
71	Female	80	pT2N0M0 IIA	Luminal	15	Luminal
72	Female	68	cT4N2M1 IV	Luminal	42	Luminal
73	Female	65	cT2N1M0 IIB	Luminal	23	Luminal
74	Female	48	T1N0M0 IA	Luminal	15	Luminal
75	Female	59	cT2N0M1 IV	HER2	47	Luminal
76	Female	42	Benign	-	1	-
77	Female	29	Benign	-	0	-
78	Female	56	Benign	-	2	-
79	Female	62	T2N1M0 IIB	TNBC	19	Luminal
80	Female	51	T2N1M0 IIB	HER2	18	HER2
81	Female	50	Benign	-	3	-
82	Female	43	Benign	-	0	-
83	Female	43	Benign	-	4	-
84	Female	58	T2N0M0 IIA	Luminal	13	Luminal
85	Female	60	pT2N2M0 IIIA	Luminal	32	Luminal
86	Female	53	T1cN0M0 IA	TNBC	10	Luminal
87	male	74	Benign	-	3	-
88	Female	71	cT4cN3cM1 IV	Luminal	59	Luminal
89	Female	57	T3N0M0 IIB	Luminal	19	HER2
90	Female	50	T2N1M0 IIB	Luminal	23	Luminal
91	Female	25	Healthy	-	0	-
92	Female	24	Healthy	-	0	-
93	Female	28	Healthy	-	0	-
94	Female	24	Healthy	-	0	-
95	Female	26	Healthy	-	0	-
96	Female	25	Healthy	-	0	-
97	male	26	Healthy	-	0	-
98	male	25	Healthy	-	0	-
99	male	24	Healthy	-	0	-
100	male	24	Healthy	-	0	-
101	Female	63	T2N0M0 IIA	-	3	-
102	Female	51	T2N2M0 IIIA	-	10	-
103	Female	45	TisN0M0 0	-	6	-
104	Female	49	T2N0M0 IIA	-	16	-
105	Female	59	TisN0M0 0	-	8	-
106	Female	47	T2N2M0 IIIA	-	21	-
107	Female	51	T2N1M0 IIB	-	27	-
108	Female	59	T1N1M0 IIA	-	5	-
109	Female	36	T1N0M0 IA	-	10	-
110	Female	54	T2N1M1 IV	-	18	-
