# Supplementary material for: Harnessing virus flexibility to selectively capture and profile rare circulating target cells for precise cancer subtyping
Source: Nat Commun. 2024 Jul 12;15:5849. doi: 10.1038/s41467-024-50064-y (PMC11239949; doi:10.1038/s41467-024-50064-y)
Supplement: Supplementary file 5 — Supplementary Data 2 [file 41467_2024_50064_MOESM5_ESM.xlsx]

## Sheet: Sheet1
Supplementary Data 2. The raw data of ROC curve.
Sample ID	Clinical diagnosis results	Diagnosis results by our method	Number of CTCs/mL (Cut off>4)
1	1	1	16
2	1	1	5
3	1	1	21
4	0	0	2
5	1	0	4
6	1	1	14
7	1	1	12
8	0	0	1
9	1	1	15
10	1	1	7
11	1	1	22
12	1	1	24
13	1	1	31
14	1	1	35
15	1	1	41
16	1	1	47
17	0	1	5
18	0	0	3
19	1	1	29
20	1	1	6
21	1	0	4
22	1	1	24
23	0	0	3
24	1	1	5
25	1	1	7
26	0	0	1
27	0	0	2
28	1	1	6
29	1	1	20
30	0	0	1
31	0	0	1
32	0	0	2
33	1	1	8
34	0	0	4
35	0	0	2
36	0	0	0
37	1	0	3
38	0	0	1
39	1	0	4
40	1	1	55
41	1	1	19
42	1	1	16
43	0	0	1
44	0	0	4
45	0	0	0
46	1	1	11
47	1	1	6
48	1	1	8
49	1	1	14
50	0	0	3
51	1	1	13
52	1	1	12
53	1	1	6
54	0	0	0
55	0	0	0
56	0	1	5
57	1	1	6
58	0	0	0
59	1	1	5
60	0	0	1
61	1	1	21
62	1	1	13
63	0	0	1
64	0	0	0
65	1	1	28
66	0	0	0
67	0	0	3
68	1	1	43
69	1	1	35
70	1	1	7
71	1	1	15
72	1	1	42
73	1	1	23
74	1	1	15
75	1	1	47
76	0	0	1
77	0	0	0
78	0	0	2
79	1	1	19
80	1	1	18
81	0	0	3
82	0	0	0
83	0	0	4
84	1	1	13
85	1	1	32
86	1	1	10
87	0	0	3
88	1	1	59
89	1	1	19
90	1	1	23
91	0	0	0
92	0	0	0
93	0	0	0
94	0	0	0
95	0	0	0
96	0	0	0
97	0	0	0
98	0	0	0
99	0	0	0
100	0	0	0
Note: BC patients were set as the positive outcome (1), whereas both healthy donor and benign patients were set as the negative outcome (0).
