# Supplementary material for: Harnessing virus flexibility to selectively capture and profile rare circulating target cells for precise cancer subtyping
Source: Nat Commun. 2024 Jul 12;15:5849. doi: 10.1038/s41467-024-50064-y (PMC11239949; doi:10.1038/s41467-024-50064-y)
Supplement: Supplementary file 7 — Source data [file 41467_2024_50064_MOESM7_ESM.xlsx]

## Sheet: Figure 2b
Figure 2b. The binding efficiency of 6His-M13/WT-M13 on Ni-IDA MBs.
		6His-M13	WT-M13
	Sample 1	89.67	8.77
	Sample 2	84.59	8.21
	Sample 3	83.14	10.41

## Sheet: Figure 2c
Figure 2c. The Q-TOF LC/MS spectra of WT-M13 phage
	m/z	Counts (ⅹ106)
	5001	2.63985e-07
	5002	6.17016e-07
	5003	1.15128e-06
	5004	1.83118e-06
	5005	2.69337e-06
	5006	3.95959e-06
	5007	5.89992e-06
	5008	8.39169e-06
	5009	1.04e-05
	5010	1.08e-05
	5011	1e-05
	5012	9.38248e-06
	5013	9.82987e-06
	5014	1.21e-05
	5015	1.6e-05
	5016	2.01e-05
	5017	2.28e-05
	5018	2.36e-05
	5019	2.17e-05
	5020	1.8e-05
	5021	1.6e-05
	5022	1.84e-05
	5023	2.39e-05
	5024	2.74e-05
	5025	2.63e-05
	5026	2.29e-05
	5027	1.99e-05
	5028	1.81e-05
	5029	1.9e-05
	5030	2.48e-05
	5031	3.49e-05
	5032	4.33e-05
	5033	4.43e-05
	5034	3.98e-05
	5035	3.82e-05
	5036	4.86e-05
	5037	7.36e-05
	5038	0.0001042
	5039	0.000125
	5040	0.0001313
	5041	0.0001295
	5042	0.0001262
	5043	0.0001269
	5044	0.0001376
	5045	0.0001551
	5046	0.0001591
	5047	0.0001321
	5048	8.44e-05
	5049	4.25e-05
	5050	2.01e-05
	5051	1.4e-05
	5052	1.75e-05
	5053	2.8e-05
	5054	4.4e-05
	5055	6.27e-05
	5056	7.79e-05
	5057	8.09e-05
	5058	7.22e-05
	5059	6.7e-05
	5060	7.58e-05
	5061	8.85e-05
	5062	9.1e-05
	5063	8.25e-05
	5064	7.04e-05
	5065	6.48e-05
	5066	7.47e-05
	5067	0.0001001
	5068	0.0001389
	5069	0.0002027
	5070	0.0002978
	5071	0.0003939
	5072	0.0004358
	5073	0.0003936
	5074	0.0002933
	5075	0.000188
	5076	0.0001092
	5077	6.33e-05
	5078	4.71e-05
	5079	5.35e-05
	5080	7.55e-05
	5081	0.0001079
	5082	0.0001571
	5083	0.0002474
	5084	0.0003822
	5085	0.0005043
	5086	0.0005619
	5087	0.0005641
	5088	0.0005134
	5089	0.0004012
	5090	0.0002653
	5091	0.0001614
	5092	0.0001175
	5093	0.0001399
	5094	0.0002286
	5095	0.0003585
	5096	0.0004576
	5097	0.0004629
	5098	0.0003949
	5099	0.0003196
	5100	0.0002751
	5101	0.0002641
	5102	0.0002839
	5103	0.0003518
	5104	0.0004752
	5105	0.000611
	5106	0.0006965
	5107	0.0006951
	5108	0.0006208
	5109	0.0005289
	5110	0.0004615
	5111	0.000429
	5112	0.0004387
	5113	0.0004846
	5114	0.0005265
	5115	0.0005251
	5116	0.0004889
	5117	0.0004574
	5118	0.000451
	5119	0.0004619
	5120	0.0004986
	5121	0.0005869
	5122	0.0006869
	5123	0.0007091
	5124	0.0006423
	5125	0.0005536
	5126	0.0004849
	5127	0.0004197
	5128	0.0003403
	5129	0.0002669
	5130	0.0002264
	5131	0.0002341
	5132	0.0002882
	5133	0.0003548
	5134	0.0003837
	5135	0.0003544
	5136	0.0003047
	5137	0.0002939
	5138	0.0003309
	5139	0.0003668
	5140	0.0003568
	5141	0.0003045
	5142	0.0002521
	5143	0.0002545
	5144	0.0003537
	5145	0.0005374
	5146	0.0007691
	5147	0.0011
	5148	0.00162
	5149	0.00232
	5150	0.00295
	5151	0.00308
	5152	0.00251
	5153	0.00167
	5154	0.00102
	5155	0.0007033
	5156	0.0005734
	5157	0.0005
	5158	0.0004643
	5159	0.0005213
	5160	0.0007092
	5161	0.0009836
	5162	0.0012
	5163	0.00125
	5164	0.0012
	5165	0.00121
	5166	0.00127
	5167	0.00134
	5168	0.00146
	5169	0.00154
	5170	0.00143
	5171	0.00119
	5172	0.00104
	5173	0.00108
	5174	0.00126
	5175	0.00139
	5176	0.0014
	5177	0.00143
	5178	0.00156
	5179	0.00167
	5180	0.00159
	5181	0.00138
	5182	0.00118
	5183	0.00107
	5184	0.00104
	5185	0.00101
	5186	0.000949
	5187	0.0008862
	5188	0.0009109
	5189	0.00109
	5190	0.00136
	5191	0.0017
	5192	0.00216
	5193	0.00267
	5194	0.00307
	5195	0.00324
	5196	0.00305
	5197	0.00243
	5198	0.00172
	5199	0.00131
	5200	0.00127
	5201	0.00143
	5202	0.00167
	5203	0.00207
	5204	0.00272
	5205	0.00357
	5206	0.00451
	5207	0.00542
	5208	0.00589
	5209	0.00556
	5210	0.00462
	5211	0.00352
	5212	0.0026
	5213	0.0021
	5214	0.00209
	5215	0.00284
	5216	0.00509
	5217	0.00983
	5218	0.01725
	5219	0.02543
	5220	0.03092
	5221	0.03188
	5222	0.02904
	5223	0.02424
	5224	0.01928
	5225	0.01475
	5226	0.01073
	5227	0.00763
	5228	0.00554
	5229	0.00468
	5230	0.0058
	5231	0.00991
	5232	0.02066
	5233	0.07455
	5234	0.47689
	5235	2.0559
	5236	5.07819
	5237	8.0323
	5238	9.08892
	5239	8.0172
	5240	5.85604
	5241	3.68775
	5242	2.06382
	5243	1.06679
	5244	0.53813
	5245	0.28057
	5246	0.15919
	5247	0.10334
	5248	0.07873
	5249	0.06854
	5250	0.06285
	5251	0.05658
	5252	0.04893
	5253	0.03997
	5254	0.03065
	5255	0.02465
	5256	0.02869
	5257	0.05131
	5258	0.09075
	5259	0.12731
	5260	0.14654
	5261	0.15526
	5262	0.16033
	5263	0.15608
	5264	0.13734
	5265	0.10735
	5266	0.07473
	5267	0.04772
	5268	0.02938
	5269	0.01831
	5270	0.01196
	5271	0.00845
	5272	0.0073
	5273	0.00882
	5274	0.01276
	5275	0.01827
	5276	0.0255
	5277	0.03627
	5278	0.05138
	5279	0.06846
	5280	0.08188
	5281	0.08495
	5282	0.07563
	5283	0.05829
	5284	0.04038
	5285	0.02815
	5286	0.02228
	5287	0.0198
	5288	0.01923
	5289	0.02126
	5290	0.02589
	5291	0.03053
	5292	0.03184
	5293	0.02899
	5294	0.0235
	5295	0.01749
	5296	0.01285
	5297	0.01061
	5298	0.01078
	5299	0.01284
	5300	0.01631
	5301	0.02035
	5302	0.0235
	5303	0.02486
	5304	0.02351
	5305	0.01886
	5306	0.01299
	5307	0.00864
	5308	0.00616
	5309	0.00471
	5310	0.00366
	5311	0.00276
	5312	0.00201
	5313	0.00148
	5314	0.00118
	5315	0.00108
	5316	0.00118
	5317	0.00154
	5318	0.00223
	5319	0.00321
	5320	0.00432
	5321	0.00531
	5322	0.00586
	5323	0.00572
	5324	0.00497
	5325	0.0039
	5326	0.00287
	5327	0.00217
	5328	0.00193
	5329	0.00205
	5330	0.00243
	5331	0.00315
	5332	0.00457
	5333	0.00692
	5334	0.00974
	5335	0.01232
	5336	0.01414
	5337	0.01467
	5338	0.01359
	5339	0.01139
	5340	0.00907
	5341	0.00726
	5342	0.006
	5343	0.00522
	5344	0.00494
	5345	0.00511
	5346	0.00552
	5347	0.00585
	5348	0.006
	5349	0.00623
	5350	0.00645
	5351	0.00615
	5352	0.00535
	5353	0.00466
	5354	0.00446
	5355	0.00455
	5356	0.00459
	5357	0.00463
	5358	0.00478
	5359	0.00481
	5360	0.00456
	5361	0.0042
	5362	0.00411
	5363	0.00461
	5364	0.00542
	5365	0.00578
	5366	0.00537
	5367	0.00465
	5368	0.0042
	5369	0.00401
	5370	0.00379
	5371	0.00363
	5372	0.00387
	5373	0.00441
	5374	0.00492
	5375	0.00525
	5376	0.00562
	5377	0.00614
	5378	0.00649
	5379	0.00641
	5380	0.00596
	5381	0.00531
	5382	0.00464
	5383	0.00395
	5384	0.00336
	5385	0.00312
	5386	0.00315
	5387	0.00322
	5388	0.00344
	5389	0.00394
	5390	0.00456
	5391	0.00497
	5392	0.005
	5393	0.00466
	5394	0.00416
	5395	0.00369
	5396	0.00333
	5397	0.00313
	5398	0.00305
	5399	0.00293
	5400	0.00281
	5401	0.00299
	5402	0.00341
	5403	0.0037
	5404	0.0038
	5405	0.00389
	5406	0.00392
	5407	0.00383
	5408	0.00367
	5409	0.0035
	5410	0.00333
	5411	0.00317
	5412	0.00321
	5413	0.00359
	5414	0.00411
	5415	0.00431
	5416	0.00392
	5417	0.00329
	5418	0.00307
	5419	0.00344
	5420	0.00397
	5421	0.0044
	5422	0.00485
	5423	0.0053
	5424	0.00556
	5425	0.00567
	5426	0.00571
	5427	0.00552
	5428	0.00489
	5429	0.00415
	5430	0.00373
	5431	0.00369
	5432	0.00384
	5433	0.00384
	5434	0.00347
	5435	0.00294
	5436	0.00266
	5437	0.00284
	5438	0.00328
	5439	0.00361
	5440	0.00362
	5441	0.00339
	5442	0.00318
	5443	0.00303
	5444	0.00281
	5445	0.00247
	5446	0.00223
	5447	0.00241
	5448	0.00311
	5449	0.00404
	5450	0.00482
	5451	0.00512
	5452	0.00475
	5453	0.00402
	5454	0.00352
	5455	0.00343
	5456	0.00356
	5457	0.00378
	5458	0.00414
	5459	0.00457
	5460	0.00457
	5461	0.004
	5462	0.00331
	5463	0.00285
	5464	0.00267
	5465	0.00276
	5466	0.00302
	5467	0.00327
	5468	0.00334
	5469	0.00335
	5470	0.00345
	5471	0.00345
	5472	0.00322
	5473	0.0031
	5474	0.00337
	5475	0.00391
	5476	0.00445
	5477	0.0047
	5478	0.00441
	5479	0.00378
	5480	0.00329
	5481	0.00311
	5482	0.00306
	5483	0.00305
	5484	0.00324
	5485	0.00353
	5486	0.00363
	5487	0.00358
	5488	0.00358
	5489	0.00345
	5490	0.00303
	5491	0.00258
	5492	0.00243
	5493	0.00256
	5494	0.00279
	5495	0.00289
	5496	0.0027
	5497	0.00247
	5498	0.00274
	5499	0.00409
	5500	0.00645
	5501	0.00846
	5502	0.00873
	5503	0.00756
	5504	0.00598
	5505	0.00451
	5506	0.0035
	5507	0.00307
	5508	0.00292
	5509	0.00273
	5510	0.00257
	5511	0.0026
	5512	0.00286
	5513	0.00323
	5514	0.00342
	5515	0.00322
	5516	0.00278
	5517	0.0025
	5518	0.00256
	5519	0.00286
	5520	0.00309
	5521	0.00307
	5522	0.00277
	5523	0.00232
	5524	0.00188
	5525	0.00167
	5526	0.00182
	5527	0.0022
	5528	0.00251
	5529	0.0026
	5530	0.00262
	5531	0.00271
	5532	0.00294
	5533	0.00328
	5534	0.00361
	5535	0.00367
	5536	0.00337
	5537	0.00292
	5538	0.00269
	5539	0.0028
	5540	0.003
	5541	0.00292
	5542	0.00265
	5543	0.00264
	5544	0.00304
	5545	0.00368
	5546	0.00423
	5547	0.00419
	5548	0.00338
	5549	0.0023
	5550	0.00159
	5551	0.00138
	5552	0.00149
	5553	0.00184
	5554	0.0024
	5555	0.0029
	5556	0.00308
	5557	0.003
	5558	0.0029
	5559	0.00295
	5560	0.00319
	5561	0.00358
	5562	0.00399
	5563	0.0042
	5564	0.00422
	5565	0.00412
	5566	0.00379
	5567	0.00316
	5568	0.00247
	5569	0.00198
	5570	0.00181
	5571	0.00198
	5572	0.00243
	5573	0.00285
	5574	0.00291
	5575	0.0026
	5576	0.00218
	5577	0.00187
	5578	0.00174
	5579	0.00178
	5580	0.00203
	5581	0.00246
	5582	0.00291
	5583	0.00301
	5584	0.00267
	5585	0.00228
	5586	0.00214
	5587	0.00216
	5588	0.00216
	5589	0.00219
	5590	0.00244
	5591	0.00279
	5592	0.00287
	5593	0.00254
	5594	0.0021
	5595	0.00192
	5596	0.00212
	5597	0.00246
	5598	0.00264
	5599	0.00265
	5600	0.00264
	5601	0.00262
	5602	0.00249
	5603	0.00235
	5604	0.0024
	5605	0.00257
	5606	0.00263
	5607	0.00264
	5608	0.00276
	5609	0.00287
	5610	0.00272
	5611	0.00237
	5612	0.00203
	5613	0.00187
	5614	0.00198
	5615	0.00238
	5616	0.00295
	5617	0.00345
	5618	0.00366
	5619	0.00372
	5620	0.00378
	5621	0.00378
	5622	0.00378
	5623	0.00411
	5624	0.00502
	5625	0.00622
	5626	0.00713
	5627	0.00735
	5628	0.00655
	5629	0.00504
	5630	0.00368
	5631	0.00291
	5632	0.00254
	5633	0.00229
	5634	0.00206
	5635	0.00187
	5636	0.00182
	5637	0.002
	5638	0.00237
	5639	0.00291
	5640	0.00349
	5641	0.00369
	5642	0.00341
	5643	0.00326
	5644	0.00364
	5645	0.00406
	5646	0.0039
	5647	0.0033
	5648	0.00289
	5649	0.00296
	5650	0.00314
	5651	0.00308
	5652	0.00293
	5653	0.0029
	5654	0.0029
	5655	0.00282
	5656	0.00263
	5657	0.00243
	5658	0.00228
	5659	0.00225
	5660	0.00236
	5661	0.00252
	5662	0.00267
	5663	0.0028
	5664	0.00303
	5665	0.00341
	5666	0.00368
	5667	0.00361
	5668	0.00327
	5669	0.00283
	5670	0.00246
	5671	0.00238
	5672	0.00269
	5673	0.00313
	5674	0.00337
	5675	0.00345
	5676	0.00356
	5677	0.00366
	5678	0.00379
	5679	0.00393
	5680	0.00374
	5681	0.00322
	5682	0.00277
	5683	0.00273
	5684	0.00311
	5685	0.00355
	5686	0.00358
	5687	0.00319
	5688	0.00272
	5689	0.00244
	5690	0.0024
	5691	0.00255
	5692	0.00269
	5693	0.00267
	5694	0.00268
	5695	0.00301
	5696	0.00357
	5697	0.00405
	5698	0.00421
	5699	0.00406
	5700	0.00373
	5701	0.00348
	5702	0.00346
	5703	0.00343
	5704	0.00313
	5705	0.00266
	5706	0.00238
	5707	0.00245
	5708	0.00289
	5709	0.00358
	5710	0.00429
	5711	0.00518
	5712	0.00695
	5713	0.00972
	5714	0.01196
	5715	0.01207
	5716	0.01037
	5717	0.00825
	5718	0.00658
	5719	0.00568
	5720	0.00542
	5721	0.00532
	5722	0.00518
	5723	0.00512
	5724	0.00488
	5725	0.00424
	5726	0.00362
	5727	0.00343
	5728	0.00361
	5729	0.00386
	5730	0.00405
	5731	0.00417
	5732	0.00417
	5733	0.00398
	5734	0.00356
	5735	0.00306
	5736	0.00282
	5737	0.00302
	5738	0.00347
	5739	0.00399
	5740	0.00435
	5741	0.00425
	5742	0.00381
	5743	0.00338
	5744	0.00317
	5745	0.00326
	5746	0.00359
	5747	0.00391
	5748	0.00393
	5749	0.00364
	5750	0.00327
	5751	0.003
	5752	0.00278
	5753	0.00253
	5754	0.00235
	5755	0.00234
	5756	0.00248
	5757	0.00276
	5758	0.0032
	5759	0.00362
	5760	0.00373
	5761	0.00361
	5762	0.0036
	5763	0.00377
	5764	0.00375
	5765	0.00354
	5766	0.00379
	5767	0.0047
	5768	0.00531
	5769	0.00479
	5770	0.00361
	5771	0.0027
	5772	0.00238
	5773	0.00249
	5774	0.00269
	5775	0.00277
	5776	0.00286
	5777	0.00311
	5778	0.00339
	5779	0.00341
	5780	0.00307
	5781	0.00278
	5782	0.00305
	5783	0.0038
	5784	0.00431
	5785	0.00413
	5786	0.00357
	5787	0.00303
	5788	0.00251
	5789	0.00212
	5790	0.00201
	5791	0.0021
	5792	0.0023
	5793	0.0026
	5794	0.00304
	5795	0.00373
	5796	0.00444
	5797	0.00462
	5798	0.00412
	5799	0.00347
	5800	0.0032
	5801	0.00327
	5802	0.00334
	5803	0.00326
	5804	0.00304
	5805	0.00273
	5806	0.00255
	5807	0.00265
	5808	0.00299
	5809	0.0035
	5810	0.00404
	5811	0.0044
	5812	0.00432
	5813	0.00376
	5814	0.0031
	5815	0.00283
	5816	0.00332
	5817	0.00488
	5818	0.00793
	5819	0.01213
	5820	0.01511
	5821	0.01457
	5822	0.01156
	5823	0.00892
	5824	0.00774
	5825	0.00742
	5826	0.00741
	5827	0.00758
	5828	0.0077
	5829	0.00742
	5830	0.00658
	5831	0.00542
	5832	0.00446
	5833	0.00401
	5834	0.004
	5835	0.0042
	5836	0.00452
	5837	0.00487
	5838	0.00514
	5839	0.0054
	5840	0.00574
	5841	0.00603
	5842	0.00612
	5843	0.0059
	5844	0.00534
	5845	0.0047
	5846	0.00433
	5847	0.00413
	5848	0.00388
	5849	0.00365
	5850	0.00367
	5851	0.00386
	5852	0.004
	5853	0.00411
	5854	0.00459
	5855	0.00551
	5856	0.00633
	5857	0.00648
	5858	0.00597
	5859	0.0052
	5860	0.00461
	5861	0.00422
	5862	0.00379
	5863	0.00331
	5864	0.00318
	5865	0.00353
	5866	0.00397
	5867	0.00418
	5868	0.00433
	5869	0.00441
	5870	0.00432
	5871	0.0043
	5872	0.00441
	5873	0.00432
	5874	0.00403
	5875	0.00388
	5876	0.00401
	5877	0.00438
	5878	0.00475
	5879	0.00477
	5880	0.00442
	5881	0.00423
	5882	0.00452
	5883	0.00509
	5884	0.0055
	5885	0.0054
	5886	0.0048
	5887	0.00395
	5888	0.00316
	5889	0.00269
	5890	0.00264
	5891	0.00295
	5892	0.00339
	5893	0.0036
	5894	0.00338
	5895	0.00297
	5896	0.00286
	5897	0.00312
	5898	0.00352
	5899	0.00388
	5900	0.00414
	5901	0.00433
	5902	0.00445
	5903	0.00436
	5904	0.00404
	5905	0.00361
	5906	0.00314
	5907	0.00276
	5908	0.00269
	5909	0.00284
	5910	0.00289
	5911	0.00273
	5912	0.00265
	5913	0.00279
	5914	0.00295
	5915	0.00281
	5916	0.00243
	5917	0.00216
	5918	0.00219
	5919	0.00248
	5920	0.00279
	5921	0.00279
	5922	0.00245
	5923	0.00219
	5924	0.00241
	5925	0.0031
	5926	0.00392
	5927	0.00456
	5928	0.00481
	5929	0.00464
	5930	0.00432
	5931	0.00424
	5932	0.0044
	5933	0.0045
	5934	0.00437
	5935	0.00415
	5936	0.00409
	5937	0.00405
	5938	0.00379
	5939	0.00338
	5940	0.00319
	5941	0.00327
	5942	0.00345
	5943	0.00377
	5944	0.004
	5945	0.00371
	5946	0.00309
	5947	0.00274
	5948	0.0027
	5949	0.00273
	5950	0.00284
	5951	0.00323
	5952	0.00397
	5953	0.00493
	5954	0.0057
	5955	0.00592
	5956	0.00551
	5957	0.00471
	5958	0.00378
	5959	0.00304
	5960	0.00264
	5961	0.00259
	5962	0.00284
	5963	0.00333
	5964	0.00382
	5965	0.00424
	5966	0.0047
	5967	0.00521
	5968	0.00564
	5969	0.00611
	5970	0.00698
	5971	0.00821
	5972	0.00916
	5973	0.00956
	5974	0.00947
	5975	0.00851
	5976	0.0069
	5977	0.00574
	5978	0.00546
	5979	0.00549
	5980	0.00534
	5981	0.00532
	5982	0.00618
	5983	0.0084
	5984	0.01212
	5985	0.01688
	5986	0.02016
	5987	0.01915
	5988	0.01494
	5989	0.01092
	5990	0.00868
	5991	0.008
	5992	0.00809
	5993	0.00785
	5994	0.00687
	5995	0.00593
	5996	0.00574
	5997	0.00585
	5998	0.00571
	5999	0.00568
	6000	0.00626

## Sheet: Figure 2d
Figure 2d. The Q-TOF LC/MS spectra of N3-M13 phage
	m/z	Counts (ⅹ104)
	5001	0.48211
	5002	0.58919
	5003	0.70853
	5004	0.83412
	5005	0.92125
	5006	0.95417
	5007	0.93268
	5008	0.88015
	5009	0.85842
	5010	0.89506
	5011	0.93229
	5012	0.90231
	5013	0.86159
	5014	0.95972
	5015	1.23912
	5016	1.55984
	5017	1.71665
	5018	1.57992
	5019	1.21653
	5020	0.86808
	5021	0.72887
	5022	0.76751
	5023	0.777
	5024	0.69062
	5025	0.72191
	5026	1.00592
	5027	1.35234
	5028	1.53105
	5029	1.54784
	5030	1.44692
	5031	1.20462
	5032	0.919
	5033	0.72853
	5034	0.64127
	5035	0.60433
	5036	0.58877
	5037	0.60055
	5038	0.67701
	5039	0.80864
	5040	0.90006
	5041	0.91104
	5042	0.89533
	5043	0.85497
	5044	0.76249
	5045	0.67773
	5046	0.68054
	5047	0.76783
	5048	0.86469
	5049	0.8941
	5050	0.88189
	5051	0.99628
	5052	1.36474
	5053	1.77573
	5054	1.83881
	5055	1.53184
	5056	1.1572
	5057	0.89025
	5058	0.72335
	5059	0.63386
	5060	0.65071
	5061	0.82378
	5062	1.10767
	5063	1.27159
	5064	1.18064
	5065	1.05084
	5066	1.09026
	5067	1.20504
	5068	1.20081
	5069	1.03303
	5070	0.82653
	5071	0.70468
	5072	0.68074
	5073	0.71277
	5074	0.78331
	5075	0.87575
	5076	0.91967
	5077	0.87564
	5078	0.80104
	5079	0.73574
	5080	0.65617
	5081	0.57649
	5082	0.55988
	5083	0.6225
	5084	0.71004
	5085	0.76604
	5086	0.79764
	5087	0.89632
	5088	1.15733
	5089	1.50816
	5090	1.72144
	5091	1.67706
	5092	1.44377
	5093	1.13191
	5094	0.84631
	5095	0.68626
	5096	0.68997
	5097	0.81115
	5098	0.93496
	5099	0.93916
	5100	0.82475
	5101	0.75695
	5102	0.88529
	5103	1.13399
	5104	1.27303
	5105	1.21782
	5106	1.0822
	5107	0.95385
	5108	0.84049
	5109	0.76725
	5110	0.77189
	5111	0.83492
	5112	0.86834
	5113	0.81445
	5114	0.71685
	5115	0.63042
	5116	0.55591
	5117	0.49949
	5118	0.48914
	5119	0.52705
	5120	0.59413
	5121	0.67242
	5122	0.73385
	5123	0.78683
	5124	0.92158
	5125	1.19483
	5126	1.51483
	5127	1.69947
	5128	1.60392
	5129	1.26643
	5130	0.91835
	5131	0.74064
	5132	0.71652
	5133	0.74769
	5134	0.77195
	5135	0.75322
	5136	0.68878
	5137	0.66601
	5138	0.78784
	5139	1.02277
	5140	1.22567
	5141	1.3037
	5142	1.27334
	5143	1.18255
	5144	1.06169
	5145	0.93463
	5146	0.83749
	5147	0.79474
	5148	0.78299
	5149	0.75878
	5150	0.70578
	5151	0.6329
	5152	0.56292
	5153	0.52122
	5154	0.50898
	5155	0.51289
	5156	0.54445
	5157	0.64221
	5158	0.81014
	5159	0.96719
	5160	1.0567
	5161	1.18614
	5162	1.47892
	5163	1.77015
	5164	1.74164
	5165	1.40585
	5166	1.06317
	5167	0.867
	5168	0.75758
	5169	0.66884
	5170	0.62039
	5171	0.6459
	5172	0.72798
	5173	0.8324
	5174	0.96044
	5175	1.12894
	5176	1.31811
	5177	1.48174
	5178	1.55342
	5179	1.46954
	5180	1.27273
	5181	1.08003
	5182	0.93406
	5183	0.81469
	5184	0.7222
	5185	0.66493
	5186	0.6321
	5187	0.59964
	5188	0.54968
	5189	0.49423
	5190	0.46859
	5191	0.4888
	5192	0.52732
	5193	0.5583
	5194	0.60307
	5195	0.70204
	5196	0.87355
	5197	1.11159
	5198	1.38907
	5199	1.5919
	5200	1.55587
	5201	1.3009
	5202	1.0297
	5203	0.86429
	5204	0.76399
	5205	0.65081
	5206	0.53226
	5207	0.47289
	5208	0.49265
	5209	0.58857
	5210	0.78559
	5211	1.08153
	5212	1.38718
	5213	1.57819
	5214	1.60344
	5215	1.52429
	5216	1.43095
	5217	1.32525
	5218	1.15049
	5219	0.91766
	5220	0.71433
	5221	0.6061
	5222	0.58436
	5223	0.59087
	5224	0.56924
	5225	0.51206
	5226	0.45615
	5227	0.43443
	5228	0.45298
	5229	0.49799
	5230	0.54397
	5231	0.56922
	5232	0.59078
	5233	0.70003
	5234	1.03626
	5235	1.63835
	5236	2.27688
	5237	2.59357
	5238	2.45123
	5239	1.97577
	5240	1.3941
	5241	0.92643
	5242	0.66267
	5243	0.5522
	5244	0.51512
	5245	0.50751
	5246	0.54646
	5247	0.70946
	5248	1.04899
	5249	1.44837
	5250	1.65703
	5251	1.57903
	5252	1.38227
	5253	1.249
	5254	1.1793
	5255	1.07636
	5256	0.91492
	5257	0.75544
	5258	0.64601
	5259	0.58682
	5260	0.55711
	5261	0.53659
	5262	0.51582
	5263	0.49605
	5264	0.48125
	5265	0.47841
	5266	0.502
	5267	0.55619
	5268	0.60619
	5269	0.60917
	5270	0.60062
	5271	0.70267
	5272	0.98512
	5273	1.31052
	5274	1.41886
	5275	1.24881
	5276	1.03253
	5277	1.00588
	5278	1.18227
	5279	1.40425
	5280	1.50201
	5281	1.41616
	5282	1.20173
	5283	0.97139
	5284	0.8736
	5285	1.01649
	5286	1.33089
	5287	1.59328
	5288	1.64096
	5289	1.49001
	5290	1.26127
	5291	1.07449
	5292	0.96477
	5293	0.87874
	5294	0.77599
	5295	0.66824
	5296	0.56787
	5297	0.48153
	5298	0.42387
	5299	0.40358
	5300	0.41353
	5301	0.43759
	5302	0.47229
	5303	0.52197
	5304	0.56859
	5305	0.58666
	5306	0.58107
	5307	0.59393
	5308	0.67981
	5309	0.85085
	5310	1.04081
	5311	1.12928
	5312	1.04876
	5313	0.86611
	5314	0.67649
	5315	0.51756
	5316	0.43019
	5317	0.45803
	5318	0.59322
	5319	0.75473
	5320	0.84065
	5321	0.86654
	5322	0.96701
	5323	1.20741
	5324	1.46388
	5325	1.54019
	5326	1.39178
	5327	1.14755
	5328	0.93726
	5329	0.78737
	5330	0.72104
	5331	0.96037
	5332	1.87834
	5333	3.42856
	5334	4.84661
	5335	5.44469
	5336	5.22364
	5337	4.49013
	5338	3.52007
	5339	2.55724
	5340	1.78571
	5341	1.26999
	5342	0.96178
	5343	0.80502
	5344	0.77875
	5345	0.81683
	5346	0.83572
	5347	0.84945
	5348	0.90307
	5349	0.98687
	5350	1.10986
	5351	1.28399
	5352	1.42006
	5353	1.40185
	5354	1.24734
	5355	1.08163
	5356	0.98474
	5357	0.95723
	5358	0.98591
	5359	1.05444
	5360	1.13732
	5361	1.23782
	5362	1.33825
	5363	1.33881
	5364	1.18288
	5365	0.95754
	5366	0.78743
	5367	0.70201
	5368	0.64097
	5369	0.5683
	5370	0.51973
	5371	0.52904
	5372	0.57738
	5373	0.61925
	5374	0.62474
	5375	0.60133
	5376	0.57725
	5377	0.5739
	5378	0.6053
	5379	0.67655
	5380	0.77901
	5381	0.89185
	5382	0.9807
	5383	1.01682
	5384	0.99923
	5385	0.95387
	5386	0.90098
	5387	0.82548
	5388	0.72163
	5389	0.62389
	5390	0.55758
	5391	0.51585
	5392	0.4893
	5393	0.48126
	5394	0.50779
	5395	0.58326
	5396	0.69056
	5397	0.81412
	5398	0.95842
	5399	1.07435
	5400	1.08911
	5401	1.00845
	5402	0.89683
	5403	0.81225
	5404	0.76992
	5405	0.73936
	5406	0.69318
	5407	0.63919
	5408	0.59587
	5409	0.56122
	5410	0.51602
	5411	0.45689
	5412	0.40645
	5413	0.38599
	5414	0.39793
	5415	0.42501
	5416	0.44489
	5417	0.45607
	5418	0.47345
	5419	0.50062
	5420	0.52627
	5421	0.55639
	5422	0.62195
	5423	0.70845
	5424	0.73313
	5425	0.65752
	5426	0.54134
	5427	0.448
	5428	0.38601
	5429	0.34624
	5430	0.33323
	5431	0.35532
	5432	0.41014
	5433	0.50212
	5434	0.6492
	5435	0.83251
	5436	0.99058
	5437	1.07564
	5438	1.0642
	5439	0.95756
	5440	0.79304
	5441	0.63062
	5442	0.52006
	5443	0.4559
	5444	0.40537
	5445	0.36861
	5446	0.35059
	5447	0.3425
	5448	0.34939
	5449	0.37819
	5450	0.43365
	5451	0.52396
	5452	0.62539
	5453	0.69151
	5454	0.70781
	5455	0.69194
	5456	0.66201
	5457	0.62767
	5458	0.59823
	5459	0.58061
	5460	0.57135
	5461	0.55817
	5462	0.52573
	5463	0.47457
	5464	0.42357
	5465	0.37659
	5466	0.33026
	5467	0.30731
	5468	0.32234
	5469	0.34918
	5470	0.36472
	5471	0.38562
	5472	0.44593
	5473	0.55519
	5474	0.68321
	5475	0.78889
	5476	0.83023
	5477	0.77168
	5478	0.64351
	5479	0.52352
	5480	0.44845
	5481	0.40412
	5482	0.36653
	5483	0.33377
	5484	0.31642
	5485	0.3042
	5486	0.29041
	5487	0.30089
	5488	0.34821
	5489	0.3956
	5490	0.40432
	5491	0.38436
	5492	0.37669
	5493	0.42956
	5494	0.58467
	5495	0.81778
	5496	1.02008
	5497	1.09997
	5498	1.05758
	5499	0.93065
	5500	0.74527
	5501	0.54788
	5502	0.4022
	5503	0.32689
	5504	0.29602
	5505	0.29037
	5506	0.30469
	5507	0.3273
	5508	0.33748
	5509	0.3303
	5510	0.33873
	5511	0.40569
	5512	0.53516
	5513	0.6745
	5514	0.75494
	5515	0.74617
	5516	0.65214
	5517	0.51716
	5518	0.41176
	5519	0.35752
	5520	0.32927
	5521	0.305
	5522	0.28971
	5523	0.30497
	5524	0.33659
	5525	0.35229
	5526	0.35962
	5527	0.37034
	5528	0.37054
	5529	0.35612
	5530	0.34256
	5531	0.34429
	5532	0.35899
	5533	0.37649
	5534	0.39609
	5535	0.41633
	5536	0.4484
	5537	0.5784
	5538	0.94382
	5539	1.53369
	5540	2.06325
	5541	2.22839
	5542	2.00579
	5543	1.57467
	5544	1.12579
	5545	0.78048
	5546	0.55789
	5547	0.42566
	5548	0.36899
	5549	0.38462
	5550	0.44269
	5551	0.49464
	5552	0.51938
	5553	0.52081
	5554	0.49711
	5555	0.45008
	5556	0.39465
	5557	0.34298
	5558	0.30485
	5559	0.29553
	5560	0.31589
	5561	0.3391
	5562	0.34152
	5563	0.33149
	5564	0.33707
	5565	0.37485
	5566	0.42648
	5567	0.4625
	5568	0.47837
	5569	0.46087
	5570	0.39392
	5571	0.31753
	5572	0.2858
	5573	0.30411
	5574	0.34845
	5575	0.40425
	5576	0.46329
	5577	0.50533
	5578	0.51606
	5579	0.4949
	5580	0.49956
	5581	0.82266
	5582	2.02763
	5583	4.21527
	5584	6.36083
	5585	7.18973
	5586	6.42888
	5587	4.8093
	5588	3.20582
	5589	2.03463
	5590	1.30479
	5591	0.87469
	5592	0.61174
	5593	0.45462
	5594	0.37774
	5595	0.34345
	5596	0.32569
	5597	0.32966
	5598	0.35357
	5599	0.37267
	5600	0.37547
	5601	0.37373
	5602	0.37872
	5603	0.40128
	5604	0.45496
	5605	0.53153
	5606	0.58975
	5607	0.59107
	5608	0.54877
	5609	0.51878
	5610	0.53481
	5611	0.57865
	5612	0.61007
	5613	0.60057
	5614	0.54298
	5615	0.44946
	5616	0.34768
	5617	0.27067
	5618	0.24075
	5619	0.26626
	5620	0.34986
	5621	0.46732
	5622	0.55496
	5623	0.58018
	5624	0.6363
	5625	1.0139
	5626	2.14237
	5627	4.0426
	5628	5.83702
	5629	6.4561
	5630	5.72334
	5631	4.29264
	5632	2.85842
	5633	1.75567
	5634	1.04274
	5635	0.6474
	5636	0.45426
	5637	0.37277
	5638	0.3617
	5639	0.39908
	5640	0.45281
	5641	0.50258
	5642	0.55771
	5643	0.61518
	5644	0.64451
	5645	0.63288
	5646	0.59445
	5647	0.55148
	5648	0.53986
	5649	0.58124
	5650	0.63394
	5651	0.64487
	5652	0.65351
	5653	0.76305
	5654	0.99254
	5655	1.21544
	5656	1.27756
	5657	1.13907
	5658	0.88701
	5659	0.64112
	5660	0.46028
	5661	0.34785
	5662	0.30619
	5663	0.34628
	5664	0.46282
	5665	0.60836
	5666	0.71293
	5667	0.74473
	5668	0.79141
	5669	1.17221
	5670	2.35246
	5671	4.33032
	5672	6.20526
	5673	6.91336
	5674	6.23089
	5675	4.75583
	5676	3.22326
	5677	2.04206
	5678	1.2764
	5679	0.83901
	5680	0.62957
	5681	0.57424
	5682	0.63394
	5683	0.75888
	5684	0.86783
	5685	0.93096
	5686	0.99923
	5687	1.09237
	5688	1.14649
	5689	1.10376
	5690	0.97902
	5691	0.84947
	5692	0.7962
	5693	0.82323
	5694	0.85534
	5695	0.83553
	5696	0.81108
	5697	0.90002
	5698	1.14732
	5699	1.41589
	5700	1.49903
	5701	1.34248
	5702	1.057
	5703	0.77913
	5704	0.58427
	5705	0.46916
	5706	0.40774
	5707	0.40953
	5708	0.49237
	5709	0.63416
	5710	0.76819
	5711	0.82231
	5712	0.84238
	5713	1.13215
	5714	2.15032
	5715	3.93667
	5716	5.69088
	5717	6.40501
	5718	5.81111
	5719	4.44161
	5720	2.99366
	5721	1.864
	5722	1.14451
	5723	0.7644
	5724	0.60519
	5725	0.57384
	5726	0.62098
	5727	0.72343
	5728	0.84885
	5729	0.96851
	5730	1.09548
	5731	1.24141
	5732	1.35363
	5733	1.35518
	5734	1.23229
	5735	1.06249
	5736	0.96175
	5737	0.97479
	5738	1.02718
	5739	1.02277
	5740	0.97631
	5741	1.01205
	5742	1.1963
	5743	1.42193
	5744	1.51063
	5745	1.37983
	5746	1.09821
	5747	0.80253
	5748	0.57835
	5749	0.44138
	5750	0.38407
	5751	0.40412
	5752	0.50353
	5753	0.65989
	5754	0.81304
	5755	0.90022
	5756	0.94992
	5757	1.18726
	5758	1.95288
	5759	3.27944
	5760	4.56098
	5761	5.03323
	5762	4.53961
	5763	3.51413
	5764	2.46097
	5765	1.64474
	5766	1.09594
	5767	0.76436
	5768	0.60623
	5769	0.58346
	5770	0.66319
	5771	0.807
	5772	0.95003
	5773	1.0428
	5774	1.11775
	5775	1.23539
	5776	1.37432
	5777	1.43933
	5778	1.3772
	5779	1.24488
	5780	1.13899
	5781	1.08997
	5782	1.04267
	5783	0.94671
	5784	0.85998
	5785	0.90616
	5786	1.12309
	5787	1.37723
	5788	1.46683
	5789	1.32322
	5790	1.0481
	5791	0.78145
	5792	0.59532
	5793	0.48425
	5794	0.42687
	5795	0.43131
	5796	0.50734
	5797	0.64383
	5798	0.81209
	5799	0.9539
	5800	1.05896
	5801	1.28146
	5802	1.83926
	5803	2.71087
	5804	3.49204
	5805	3.71825
	5806	3.30828
	5807	2.56353
	5808	1.83426
	5809	1.28581
	5810	0.91841
	5811	0.68791
	5812	0.56698
	5813	0.54995
	5814	0.63477
	5815	0.79378
	5816	0.95628
	5817	1.05484
	5818	1.10474
	5819	1.17367
	5820	1.26422
	5821	1.30912
	5822	1.27726
	5823	1.21128
	5824	1.16381
	5825	1.12497
	5826	1.03879
	5827	0.89846
	5828	0.78954
	5829	0.81856
	5830	0.99357
	5831	1.18467
	5832	1.23621
	5833	1.1156
	5834	0.90679
	5835	0.70076
	5836	0.55437
	5837	0.48299
	5838	0.4548
	5839	0.44615
	5840	0.49432
	5841	0.65618
	5842	0.91092
	5843	1.14553
	5844	1.29275
	5845	1.44756
	5846	1.76347
	5847	2.22366
	5848	2.58295
	5849	2.59131
	5850	2.23875
	5851	1.72986
	5852	1.26092
	5853	0.91404
	5854	0.69828
	5855	0.57881
	5856	0.52726
	5857	0.55056
	5858	0.64995
	5859	0.7959
	5860	0.9231
	5861	0.97288
	5862	0.96631
	5863	0.96737
	5864	0.97952
	5865	0.96017
	5866	0.922
	5867	0.93072
	5868	0.99052
	5869	1.01374
	5870	0.93556
	5871	0.79099
	5872	0.67543
	5873	0.67655
	5874	0.80202
	5875	0.94565
	5876	0.984
	5877	0.90133
	5878	0.76574
	5879	0.64398
	5880	0.57081
	5881	0.5401
	5882	0.5209
	5883	0.505
	5884	0.5563
	5885	0.7907
	5886	1.22885
	5887	1.69251
	5888	1.97517
	5889	2.08063
	5890	2.15198
	5891	2.21754
	5892	2.16271
	5893	1.92565
	5894	1.57503
	5895	1.215
	5896	0.91585
	5897	0.70315
	5898	0.564
	5899	0.47619
	5900	0.43417
	5901	0.4507
	5902	0.53766
	5903	0.67065
	5904	0.78292
	5905	0.8278
	5906	0.82354
	5907	0.81488
	5908	0.82594
	5909	0.84312
	5910	0.84573
	5911	0.86371
	5912	0.92916
	5913	0.97372
	5914	0.90396
	5915	0.75188
	5916	0.63107
	5917	0.6086
	5918	0.67619
	5919	0.77008
	5920	0.80659
	5921	0.75605
	5922	0.67462
	5923	0.63321
	5924	0.64535
	5925	0.67305
	5926	0.67138
	5927	0.64594
	5928	0.71875
	5929	1.11222
	5930	1.91571
	5931	2.82939
	5932	3.37628
	5933	3.38092
	5934	3.02488
	5935	2.54783
	5936	2.06656
	5937	1.61572
	5938	1.23281
	5939	0.94791
	5940	0.75185
	5941	0.61901
	5942	0.53105
	5943	0.47481
	5944	0.44445
	5945	0.45336
	5946	0.52596
	5947	0.65703
	5948	0.78226
	5949	0.8312
	5950	0.81522
	5951	0.80093
	5952	0.81935
	5953	0.85961
	5954	0.90601
	5955	0.94725
	5956	0.96625
	5957	0.93429
	5958	0.83707
	5959	0.70513
	5960	0.59852
	5961	0.56057
	5962	0.58949
	5963	0.63982
	5964	0.65219
	5965	0.61522
	5966	0.58669
	5967	0.62646
	5968	0.7301
	5969	0.8314
	5970	0.85745
	5971	0.82123
	5972	0.90932
	5973	1.43057
	5974	2.50425
	5975	3.73145
	5976	4.45005
	5977	4.37614
	5978	3.73519
	5979	2.90878
	5980	2.14973
	5981	1.53402
	5982	1.07584
	5983	0.78875
	5984	0.64765
	5985	0.58706
	5986	0.54667
	5987	0.50298
	5988	0.47589
	5989	0.50798
	5990	0.61457
	5991	0.75848
	5992	0.88185
	5993	0.93596
	5994	0.90707
	5995	0.85552
	5996	0.86801
	5997	0.94971
	5998	1.02017
	5999	1.02079
	6000	0.97086

## Sheet: Figure 3a
Figure 3a. Stiffness of untreated M13, EtOH-treated M13 and PFA-treated M13.
	untreated M13/(N/m)	EtOH-treated M13/(N/m)	PFA-treated M13/(N/m)
sample 1	4.601	6.815	10.097
sample 2	4.001	5.741	7.835
sample 3	4.577	7.014	9.238
sample 4	4.231	7.235	8.596
sample 5	4.2	7.294	8.51
sample 6	4.267	6.439	8.902
sample 7	4.281	7.253	8.494
sample 8	4.317	6.425	8.407
sample 9	3.8	6.861	9.032
sample 10	4.345	6.067	8.692

## Sheet: Figure 3b
Figure 3b. Young's modulus (E) of untreated M13, EtOH-treated M13 and PFA-treated M13.
	untreated M13/GPa	EtOH-treated M13/Gpa	PFA-treated M13 /Gpa
sample 1	0.575	0.982	1.395
sample 2	0.435	0.912	1.222
sample 3	0.58	0.954	1.289
sample 4	0.535	0.949	1.316
sample 5	0.454	1.117	1.281
sample 6	0.424	1.101	1.285
sample 7	0.457	1.1	1.423
sample 8	0.584	0.985	1.461
sample 9	0.563	0.965	1.381
sample 10	0.43	1.023	1.399

## Sheet: Figure 4a
Figure 4a. The dissociation constants (Kd) of A-f-M13-MB, A-r-M13-MB, A-MB and free aptamer.
A-f-M13-MB	Concentration of Aptamer-M13/pM	Normalized FL
	125.4	1
	48.23	0.92914
	19.29	0.92541
	3.86	0.71754
	0.96	0.48315
	0	0
A-r-M13-MB	Concentration of Aptamer-M13/pM	Normalized FL
	1.50265	0.06521
	3.00529	0.14553
	4.50794	0.2222
	7.51323	0.24497
	10.5185	0.40015
	15.0265	0.47664
	45.0794	0.81676
	75.1323	0.99572
	105.185	1
A-MB	Concentration of Aptamer-M13/nM	Normalized FL
	0	0
	27	0.57071
	63	0.73259
	90	0.77674
	450	0.92444
	630	0.93575
	810	1
Free aptamer	Concentration of Aptamer-M13/nM	Normalized FL
	0	0
	10	0.01993
	20	0.05331
	30	0.09222
	40	0.17732
	60	0.21892
	100	0.41506
	150	0.48323
	300	0.73537
	400	0.87235
	600	0.90462
	800	1

## Sheet: Figure 4c
Figure 4c. Percentages of residual CTCs on the slide under different relative centrifugal forces.
		Flexible M13		Aptamer		Rigid M13
	Relative Centrifugal Force (g)	mean	S.D.	mean	S.D.	mean	S.D.
	0	100	0	100	0	100	0
	32.98	97.67	1.22	88.75	2.84	95.8	0.66829
	131.9	95.35	2.9	76.25	3.22	91.61	0.89862
	286.8	93.6	0.838	71.25	3.08	75.52	1.79569
	527.7	89.53	0.944	57.5	3.205	69.23	1.5039
	824.5	83.72	1.52	55	3.03	59.44	1.7907
	1187	81.39	2.55	48.5	1.05	52.44	2.52337
	1616	72.67	3.887	37.5	0.945	46.65	1.38624
	1905	65.11	1.377	26.25	2.081	44.75	2.3269

## Sheet: Figure 4d
Figure 4d. The detachment forces required for separating CTCs from the surface of different slides calculated from the centrifugation-based cell adhesion assay.
				Flexible M13	Aptamer	rigid M13
		detachment forces (nN)		>11.08	9.4	6.9

## Sheet: Figure 4f
Figure 4f. Radial distribution function (RDF) of A-f-M13-MB, A-r-M13-MB and A-MB.
	Distance (rc)	A-f-M13-MB	A-r-M13-MB	A-MB
	0.05	0	0	0
	0.15	0	0	0
	0.25	0	0	0
	0.35	0	0	0
	0.45	0	0	0
	0.55	5.98897	1.99632	1.95558
	0.65	61.5087	67.2305	47.6422
	0.75	105.344	79.5457	52.6502
	0.85	14.2318	12.5575	10.6611
	0.95	6.03316	4.69246	2.62668
	1.05	0.54884	1.64651	3.22582
	1.15	2.28798	4.11836	0.89651
	1.25	3.09877	3.09877	3.03553
	1.35	2.98901	2.6569	0.65067
	1.45	2.3032	2.0153	1.69215
	1.55	1.51178	2.77159	1.72775
	1.65	3.33535	2.22357	1.30691
	1.75	2.37213	1.77909	1.16186
	1.85	3.89156	3.18401	2.59919
	1.95	3.18432	2.70667	1.8716
	2.05	3.02535	2.0169	1.83462
	2.15	2.35759	2.09563	1.92456
	2.25	2.15272	1.55474	1.87447
	2.35	1.53489	1.42526	1.82576
	2.45	1.61391	1.61391	1.77859
	2.55	2.23473	1.21048	1.64185
	2.65	2.32794	1.37952	1.09798
	2.75	2.16173	1.44115	1.41174
	2.85	1.41635	1.04362	1.16837
	2.95	2.29604	2.01773	1.4313
	3.05	2.08287	2.08287	1.27523
	3.15	2.44092	2.1358	1.61399
	3.25	2.06373	1.49047	1.4039
	3.35	2.15819	1.56468	1.84987
	3.45	1.52617	1.4753	0.89702
	3.55	1.58555	2.40234	1.78852
	3.65	1.95437	1.77257	1.02403
	3.75	1.80847	1.37788	1.56066
	3.85	2.24682	1.6749	1.32058
	3.95	1.74641	2.21212	1.10249
	4.05	1.55049	1.88273	1.01256
	4.15	1.44151	1.72278	1.23988
	4.25	1.24038	2.01143	1.47778
	4.35	1.82401	1.60001	1.31658
	4.45	1.49833	1.95701	1.31798
	4.55	1.98893	1.57944	1.17473
	4.65	1.79229	2.18435	1.45395
	4.75	1.74446	2.25438	1.55112
	4.85	1.59604	1.95643	1.15999
	4.95	1.53221	1.48278	1.23464
	5.05	1.87578	1.92326	1.41882
	5.15	2.1461	2.07761	1.3419
	5.25	1.77952	1.88937	1.57104
	5.35	1.629	1.33282	1.32634
	5.45	1.54938	1.529	1.33803
	5.55	1.49405	1.41542	1.34802
	5.65	1.80205	1.7072	1.28214
	5.75	1.19047	1.31867	1.04058
	5.85	1.66325	1.71633	1.10931
	5.95	1.24862	1.64202	1.30691
	6.05	1.19114	1.60473	1.28027
	6.15	1.34484	1.48893	1.11351
	6.25	1.17813	1.19364	1.15409
	6.35	1.36658	1.68195	0.98563
	6.45	1.33909	1.30998	1.08363
	6.55	1.14326	1.43966	1.21671
	6.65	0.9722	1.13652	1.05967
	6.75	0.87716	1.18284	1.21077
	6.85	1.13565	1.38085	1.46644
	6.95	0.95277	1.15335	1.06841
	7.05	1.15741	1.30361	1.31281
	7.15	0.98313	1.32663	1.12551
	7.25	1.00228	1.129	1.12853
	7.35	0.9864	0.96398	1.19685
	7.45	0.74189	1.14557	0.9405
	7.55	0.89234	1.05168	0.92616
	7.65	0.73465	0.99333	1.21632
	7.75	0.9477	1.10901	1.06662
	7.85	0.80579	0.98267	1.01074
	7.95	0.76648	0.88145	0.9667
	8.05	0.93444	0.99986	1.17168
	8.15	0.75667	0.8843	1.13417
	8.25	0.8452	0.97866	1.04584
	8.35	0.87719	0.9293	1.05497
	8.45	0.72934	1.06009	1.17138
	8.55	0.74551	0.87805	0.98185
	8.65	0.91452	1.00354	1.26847
	8.75	0.82255	0.97283	1.1854
	8.85	0.79634	0.86592	0.90884
	8.95	0.77108	0.83912	1.02934
	9.05	0.80589	0.91679	1.15882
	9.15	0.70881	0.89686	0.96358
	9.25	0.85634	0.97666	0.90126
	9.35	0.64418	0.84505	0.98387
	9.45	0.70521	0.89507	1.01629
	9.55	0.79675	0.94282	1.06016
	9.65	0.65677	0.9689	1.4205
	9.75	0.72618	0.86632	0.97968
	9.85	0.67406	0.84257	1.14942
	9.95	0.6667	0.94805	1.06651
	10.05	0.76741	0.95326	1.05714

## Sheet: Figure 4g
Figure 4g. Total energy of receptor-aptamer interaction of A-r-M13-MB, A-r-M13-MB and A-MB.
p= 2.7184◊10-9 (A-r-M13-MB vs A-MB), and p= 2.0187◊10-25 (A-f-M13-MB vs A-MB). *p < 0.05, **p < 0.01, ***p < 0.001, ****p < 0.0001.
	A-f-M13-MB	A-r-M13-MB	A-MB
	-48.439	-36.257	-22.72
	-45.86	-27.362	-27.595
	-55.467	-60.426	-42.615
	-52.036	-50.19	-52.685
	-47.525	-30.052	-26.187
	-65.085	-49.659	-25.862
	-59.911	-74.842	-35.836
	-55.846	-52.314	-35.369
	-106.64	-32.779	-38.938
	-106.85	-40.098	-35.886
	-108.835	-23.151	-15.622
	-72.914	-29.977	-24.954
	-50.999	-19.185	-32.823
	-56.989	-45.84	-25.399
	-61.135	-40.488	-24.467
	-81.207	-79.863	-14.644
	-88.766	-56.065	-42.52
	-87.408	-80.787	-33.592
	-92.767	-83.777	-46.049
	-69.444	-53.812	-41.31
	-45.046	-75.973	-31.241
	-34.897	-49.184	-37.129
	-47.312	-45.201	-32.759
	-46.906	-71.618	-36.838
	-105.331	-33.237	-32.99
	-55.539	-49.879	-24.693
	-73.872	-73.837	-33.552
	-80.663	-57.74	-27.05
	-100.915	-21.265	-25.924
	-79.63	-12.997	-31.413
	-69.721	-16.174	-31.18
	-89.153	-34.092	-39.718
	-77.42	-28.174	-46.515
	-69.784	-43.648	-51.111
	-93.002	-23.585	-30.017
	-76.873	-43.223	-46.791
	-64.946	-40.943	-63.281
	-43.224	-11.344	-78.439
	-79.809	-55.895	-44.298
	-74.477	-50.22	-56.709
	-82.047	-35.021	-40.371
	-62.837	-62.957	-38.811
	-42.779	-36.419	-46.698
	-54.755	-76.522	-51.09
	-63.116	-70.436	-45.158
	-62.419	-90.133	-44.786
	-62.299	-84.244	-38.763
	-68.925	-72.876	-36.038
	-68.814	-50.989	-50.833
	-56.441	-57.961	-32.281
	-54.22	-71.324	-55.822
	-46.345	-49.769	-37.798
	-58.226	-62.307	-28.469
	-60.216	-64.947	-27.594
	-73.793	-64.523	-45.22
	-56.393	-77.105	-48.958
	-109.722	-76.568	-48.136
	-77.022	-40.589	-35.899
	-64.245	-44.145	-38.946
	-62.141	-68.665	-58.875
	-74.084	-45.497	-40.079
	-65.82	-44.543	-37.291
	-92.76	-42.597	-27.313
	-87.819	-67.536	-32.571
	-66.823	-67.925	-22.94
	-69.943	-72.142	-48.128
	-56.131	-66.08	-28.651
	-52.254	-38.221	-47.359
	-80.194	-58.698	-40.164
	-61.991	-80.446	-35.235
	-66.848	-61.316	-43.889
	-70.975	-56.591	-31.957
	-60.386	-42.993	-31.346
	-34.103	-46.757	-49.95
	-49.977	-32.311	-26.478
	-40.337	-29.852	-47.318
	-50.397	-35.558	-36.232
	-44.551	-46.831	-53.743
	-77.435	-69.865	-28.911
	-44.937	-45.264	-48.035
	-91.59	-59.729	-25.865
	-62.011	-51.792	-25.743
	-56.326	-50.175	-24.58
	-79.679	-31.645	-19.655
	-42.747	-52.947	-49.711
	-62.82	-62.329	-37.001
	-54.324	-61.262	-45.528
	-39.05	-38.296	-69.083
	-65.643	-54.808	-68.012
	-31.91	-62.442	-61.521
	-63.94	-74.552	-41.048
	-57.005	-51.184	-55.372
	-80.474	-47.857	-54.462
	-47.468	-63.757	-53.15
	-37.879	-60.239	-38.787
	-58.694	-67.479	-32.974
	-71.753	-68.64	-43.425
	-49.208	-53.509	-52.09
	-80.853	-55.097	-29.243
	-35.4	-77.689	-39.52
	-48.147	-39.227	-45.428

[truncated: 26 more sheets: Figure 4h, Figure 5a, Figure 5b, Figure 5c, Figure 5e, Figure 5f, Figure 5g, Figure 6a, Figure 6b, Figure 6c, Figure 6d, Figure 7a, Figure 7b, Figure 7c, FIgure 7e, Figure 7f, Supplementary Fig. 1, Supplementary Fig. 2, Supplementary Fig. 3, Supplementary Fig. 4 …]
